# Supplementary material for: Evolution of anticipatory effects mediated by epigenetic changes
Source: Environ Epigenet. 2022 Apr 22;8(1):dvac007. doi: 10.1093/eep/dvac007 (PMC9031056; doi:10.1093/eep/dvac007)
Supplement: dvac007_Supp [file dvac007_supp.zip]

Archive with 1 entries (1 files):
- Anticipatory_suppl_revised.pdf
